# Supplementary material for: Transcriptome Analysis in the Head Kidney of Rainbow Trout (Oncorhynchus mykiss) Immunized with a Combined Vaccine of Formalin-Inactivated Aeromonas salmonicida and Vibrio anguillarum
Source: Vaccines (Basel). 2021 Oct 22;9(11):1234. doi: 10.3390/vaccines9111234 (PMC8619301; doi:10.3390/vaccines9111234)
Supplement: Supplementary file 1 [file vaccines-09-01234-s001.zip]

Archive with 1 entries (1 files):
- vaccines-1392953-supplementary.pdf
